# Supplementary material for: Sex Differences in Chronic Thromboembolic Pulmonary Hypertension. Treatment Options over Time in a National Referral Center
Source: J Clin Med. 2021 Sep 19;10(18):4251. doi: 10.3390/jcm10184251 (PMC8466098; doi:10.3390/jcm10184251)
Supplement: Supplementary file 1 [file jcm-10-04251-s001.zip]

Archive with 1 entries (1 files):
- jcm-1376354-supplementary.pdf
